# Supplementary material for: Cardiopulmonary bypass in a rat model may shorten the lifespan of stored red blood cells by activating caspase-3
Source: PLoS One. 2023 Sep 20;18(9):e0290295. doi: 10.1371/journal.pone.0290295 (PMC10511131; doi:10.1371/journal.pone.0290295)
Supplement: S1 Table — (ZIP) [file pone.0290295.s002.zip › S1 Table.xlsx]

## Sheet: supporting information
Caspase3 activity (OD units)																						Caspase3 activity (OD units)
	Sham										Bypass												2 h	24 h	48 h
2 h	0.21	0.38	0.24	0.22	0.36	0.21	0.27	0.21	0.31	0.27	0.41	0.24	0.29	0.34	0.4	0.38	0.23	0.24	0.28	0.22		Sham	0.27±0.06	1.19±0.2	1.51±0.07
24 h	1.2	0.8	0.92	1.4	1.1	1.42	1.22	1.23	1.28	1.34	1.58	1.5	1.48	1.43	1.6	1.51	1.39	1.58	1.62	1.66		Bypass	0.30±0.07	1.53±0.09	1.83±0.11
48 h	1.51	1.35	1.55	1.59	1.56	1.58	1.48	1.5	1.48	1.46	1.9	1.91	1.83	1.79	2.1	1.8	1.75	1.69	1.83	1.79		DMSO	0.31±0.05	1.43±0.23	1.84±0.18
																						Z-DEVD-FMK	0.26±0.08	1.20±0.17	1.57±0.11
																						Data are represented as mean± SD (n=10)
	DMSO										Z-DEVD-FMK											Ros Mean OD (flod change)
2 h	0.42	0.29	0.27	0.38	0.31	0.35	0.27	0.3	0.31	0.24	0.26	0.2	0.18	0.25	0.21	0.3	0.41	0.37	0.18	0.22			2 h	24 h	48 h
24 h	1.57	1.62	0.96	1.52	1.67	1.47	1.14	1.57	1.53	1.26	1.11	1.25	1.33	1.31	0.95	1.24	1.28	0.85	1.33	1.37		Sham	1.13±0.20	2.68±0.16	4.19±0.35
48 h	1.8	1.92	1.62	1.8	2.12	1.97	1.58	1.82	2.1	1.73	1.5	1.59	1.72	1.71	1.35	1.58	1.66	1.6	1.48	1.53		Bypass	1.03±0.14	2.48±0.36	3.82±0.53
																						DMSO	1.00±0.18	1.32±0.25	1.87±0.29
																						Z-DEVD-FMK	1.13±0.19	2.67±0.22	4.25±0.39
																						Data are represented as mean± SD (n=10)
Ros Mean OD (flod change)																						MDA(μmol/L)
	DMSO										Z-DEVD-FMK												2 h	24 h	48 h
2 h	0.996	1.069	1.266	1.199	0.943	1.363	0.806	1.265	0.997	1.446	1.071	1.187	1.088	1.17	0.953	1.119	0.725	1.034	1.059	0.936		Sham	1.82±0.26	2.59±0.65	3.87±0.53
24 h	2.921	2.753	2.379	2.81	2.472	2.783	2.707	2.619	2.646	2.796	2.392	1.852	2.214	2.75	2.362	2.92	2.304	2.28	2.893	2.912		Bypass	2.10±0.44	4.69±0.71	6.78±0.61
48 h	4.061	4.277	3.727	4.638	3.891	3.777	4.293	4.195	4.804	4.333	3.513	2.775	3.49	4.144	4.326	4.33	3.24	4.315	3.974	4.116		DMSO	2.07±0.34	4.58±0.65	6.74±0.88
																						Z-DEVD-FMK	1.97±0.60	4.06±0.51	6.22±1.09
																						Data are represented as mean± SD (n=10)
	Sham										Bypass
2 h	1.251	1.32	0.855	0.847	1.055	1.033	0.923	0.888	0.761	1.068	0.918	0.975	0.962	0.945	1.113	1.336	1.078	1.248	1.421	1.365
24 h	1.489	1.869	1.12	1.051	1.389	1.293	1.26	1.212	1.068	1.461	2.61	2.733	2.385	2.606	2.825	2.324	2.7	2.655	2.908	3.049		GSH (μmol/gHb)
48 h	1.935	2.082	1.86	1.427	1.725	1.998	1.433	2.036	1.896	2.388	3.974	4.174	3.75	4.242	4.639	3.896	4.234	3.927	4.77	4.921			2 h	24 h	48 h
																						Sham	23.34±1.88	21.45±2.5	19.42±2.29
																						Bypass	22.53±2.41	17.81±1.72	15.07±1.42
																						DMSO	22.65±1.44	17.85±1.05	15.20±1.07
MDA(μmol/L)																						Z-DEVD-FMK	22.94±1.92	19.17±2.34	16.28±2.01
	Sham										Bypass											Data are represented as mean± SD (n=10)
2 h	1.73	1.21	2.06	1.88	1.74	1.67	1.83	2.15	1.98	1.96	2.75	1.65	2.11	1.59	2.48	1.74	1.87	2.07	2.86	1.95
24 h	2.43	1.59	3.12	2.88	1.77	2.34	2.72	3.88	2.75	2.42	4.16	3.99	4.36	4.84	4.31	4.39	4.22	5.85	6.08	4.72		SOD（U/g Hb）
48 h	4.28	3.74	4.04	4.23	2.81	3.22	4.09	4.67	3.71	3.92	7.48	6.88	6.19	6.32	6.49	6.37	6.83	7.65	7.64	6			2 h	24 h	48 h
																						Sham	2470.1±136.86	2079.1±174.42	1749.9±174.42
	DMSO										Z-DEVD-FMK											Bypass	2406±251.02	1747.6±165.79	1342.6±171.08
2 h	2.32	2.09	1.54	2.65	2.19	1.62	2.04	1.84	2.44	2.05	2.46	1.75	1.82	1.54	2.75	0.74	2.08	1.66	2.29	2.66		DMSO	2363.70±308.36	1730.1±179	1355.0±156.37
24 h	5.64	5.21	3.77	4.32	4.29	3.6	4.75	4.24	4.94	5.07	4.06	5.12	3.64	3.47	4.4	4.11	4.4	4.15	3.84	3.43		Z-DEVD-FMK	2371.6±250.95	1860±128.08	1491.7±102.09
48 h	6.23	6.92	6.85	7.61	6.84	6.95	7.24	6.32	4.66	7.84	6.27	7.33	7.28	7.64	6.85	6.31	5.41	5.7	5.32	4.17		Data are represented as mean± SD (n=10)
																						Proportion of cells with abnormal shape (%)
GSH (μmol/gHb)																							2 h	24 h	48 h
	Sham										Bypass											Sham	0.03±0.01	0.04±0.01	0.10±0.03
2 h	21.54	24.06	26.98	22.4	22.52	24.68	21.47	22.8	25.47	21.48	25.38	22.45	18.08	25.49	19.36	24.05	22.55	21.41	23.94	22.59		Bypass	0.08±0.04	0.53±0.09	0.73±0.07
24 h	18.44	23.4	24.83	19.03	20.34	23.45	18.33	22.81	24.1	19.86	17.37	18.45	15.83	19.31	15.04	20.48	17.62	16.22	19.35	18.43		DMSO	0.07±0.04	0.54±0.14	0.72±0.11
48 h	17.51	21.66	22.35	16.39	18.99	21.84	17.28	19.43	21.66	17.11	14.59	15.33	12.67	16.36	12.95	17.3	15.04	14.92	15.83	15.77		Z-DEVD-FMK	0.06±0.03	0.33±0.10	0.59±0.08
																						Data are represented as mean± SD (n=10)
	DMSO										Z-DEVD-FMK
2h	24.36	23.39	22.42	22.4	19.33	22.48	24.57	22.26	23.05	22.27	22.64	23.57	19.46	24.56	23.52	24.96	23.66	24.41	23.07	19.62		ATP (μmol/ml)
24h	19.37	18.55	18.36	18.66	15.71	17.05	17.16	17.4	17.85	18.44	18.63	18.34	17.26	16.75	24.2	20.35	17.16	20.45	21.09	17.47			2 h	24 h	48 h
48h	15.36	14.75	15.09	16.94	13.52	16.45	16.08	15.32	14.44	14.06	16.92	17.25	16.95	15.58	17.63	17.42	11.99	17.37	18.26	13.49		Sham	1719.0±100.12	1447.2±82.88	1214.4±89.18
																						Bypass	1656.3±95.89	924.5±101.43	355.4±93.38
																						DMSO	1621.2±77.14	939.8±110.07	346±51.82
																						Z-DEVD-FMK	1678.4±79.98	1176.9±138.58	580.9±87.48
SOD（U/g Hb）																						Data are represented as mean± SD (n=10)
	Sham										Bypass
2 h	2438	2470	2247	2693	2537	2294	2449	2426	2640	2507	2578	2734	2432	2539	1985	2306	2259	2043	2562	2622
24 h	1943	2094	1835	2304	1993	1950	2269	1975	2351	2077	1753	1804	1664	1699	1745	1990	1847	1608	1946	1420
48 h	1630	1439	1624	1934	1854	1637	1944	1758	1973	1706	1295	1306	1149	1255	1450	1639	1475	1382	1430	1045		Annexin V-binding(%)
																							2 h	24 h	48 h
																						Sham	1.45±0.31	2.46±1.36	3.58±0.41
	DMSO										Z-DEVD-FMK											Bypass	4.00±1.53	17.69±2.08	21.00±2.10
2 h	2320	2551	2648	1959	2404	2906	2465	2007	1989	2388	2624	1993	2394	2654	2745	2268	2081	2344	2440	2173		DMSO	4.29±3.03	17.91±1.36	20.90±1.43
24 h	1628	1742	1811	1694	1983	1943	1402	1530	1724	1844	1638	1745	2008	1964	1899	2044	1730	1849	1752	1971		Z-DEVD-FMK	3.03±1.03	13.05±2.33	16.82±3.51
48 h	1142	1366	1473	1438	1493	1505	1042	1274	1377	1440	1436	1434	1633	1550	1668	1322	1487	1466	1433	1488		Data are represented as mean± SD (n=10)
																						Monocytes （x107/L）
																							2 h	24 h	48 h
Proportion of cells with abnormal shape (%)																						Sham	0.17±0.08	0.11±0.05	0.12±0.04
	Sham										Bypass											Bypass	0.30±0.05	0.24±0.06	0.02±0.01
2 h	0.04	0.02	0.03	0.01	0.04	0.04	0.03	0.05	0.02	0.02	0.04	0.11	0.13	0.03	0.08	0.09	0.04	0.15	0.13	0.05		DMSO	0.30±0.03	0.24±0.06	0.02±0.01
24 h	0.05	0.04	0.05	0.03	0.06	0.07	0.05	0.06	0.03	0.03	0.38	0.61	0.52	0.57	0.59	0.42	0.65	0.43	0.57	0.62		Z-DEVD-FMK	0.25±0.05	0.17±0.03	0.02±0.01
48 h	0.09	0.12	0.07	0.08	0.13	0.17	0.06	0.14	0.1	0.07	0.64	0.67	0.72	0.87	0.72	0.62	0.78	0.83	0.73	0.76		Data are represented as mean± SD (n=6)
	DMSO										Z-DEVD-FMK											Neutrophil （x107/L）
2 h	0.03	0.04	0.12	0.03	0.09	0.04	0.13	0.07	0.16	0.03	0.04	0.09	0.12	0.03	0.14	0.04	0.09	0.06	0.04	0.03			2 h	24 h	48 h
24 h	0.39	0.46	0.76	0.36	0.64	0.76	0.38	0.55	0.51	0.6	0.25	0.39	0.34	0.43	0.52	0.14	0.3	0.28	0.34	0.34		Sham	9.06±2.45	5.72±1.04	5.16±1.62
48 h	0.73	0.6	0.81	0.73	0.77	0.82	0.53	0.81	0.6	0.88	0.64	0.73	0.64	0.62	0.64	0.76	0.48	0.61	0.57	0.6		Bypass	19.33±4.76	11.12±2.81	1.07±0.69
																						DMSO	19.83±5.57	11.12±2.81	1.07±0.69
																						Z-DEVD-FMK	18.53±5.26	8.45±1.98	1.10±0.97
																						Data are represented as mean± SD (n=6)
ATP (μmol/ml)
	Sham										Bypass											Red blood cell （x1012/L）
2 h	1704	1503	1849	1639	1784	1692	1764	1827	1688	1740	1622	1703	1503	1775	1693	1726	1603	1692	1502	1744			2 h	24 h	48 h
24 h	1403	1477	1398	1400	1503	1437	1403	1655	1374	1422	982	835	834	1102	935	972	1034	832	788	931		Sham	0.76±0.12	0.56±0.03	0.53±0.05
48 h	1194	1241	1169	1273	1357	1109	1094	1237	1141	1329	521	202	388	429	339	411	402	287	259	316		Bypass	0.53±0.03	0.19±0.04	0.09±0.02
																						DMSO	0.53±0.03	0.19±0.04	0.09±0.02
																						Z-DEVD-FMK	0.56±0.08	0.34±0.02	0.27±0.05
																						Data are represented as mean± SD (n=6)
	DMSO										Z-DEVD-FMK
2 h	1740	1693	1622	1703	1598	1623	1677	1511	1509	1636	1602	1798	1734	1773	1609	1582	1711	1639	1733	1603		Percentages of splenic macrophages labeled by FITC (%)
24 h	787	824	1073	973	827	1102	854	967	988	1003	1383	1408	1199	1120	1111	984	1229	1149	1177	1009			Sham	Bypass
48 h	309	287	372	285	319	420	382	317	351	427	639	687	724	511	502	471	633	602	519	521		24h	3.9±1.11	6.61±1.11
																						Data are represented as mean± SD (n=6)
Annexin V-binding(%)
	Sham										Bypass											Percentages of splenic macrophages labeled by FITC (%)
2 h	1.34	1.56	1.84	2.02	0.94	1.31	1.45	1.52	1.14	1.46	2.85	2.45	2.75	3.21	4.33	3.5	7.53	4.24	3.64	5.53			DMSO	Z-DEVD-FMK
24 h	1.94	2.45	2.37	2.89	2.09	2.18	2.34	2.87	2.63	2.85	18.34	18.47	17.84	13.45	18.98	17.35	19.53	19.98	14.65	18.35		24h	6.61±1.11	5.0±1.27
48 h	2.98	3.09	3.92	3.82	3.86	2.94	3.91	3.88	3.6	3.85	21.98	23.42	20.36	17.35	21.83	19.09	22.93	23.04	18.38	21.64		Data are represented as mean± SD (n=6)
	DMSO										Z-DEVD-FMK
2 h	2.45	4.87	7.34	3.75	4.43	5.67	4.32	4.65	3.98	1.46	2.43	1.09	3.77	4.23	4.56	2.34	3.05	3.64	2.45	2.77
24 h	18.37	18.87	17.83	16.98	17.34	19.54	19.48	14.93	18.35	17.46	11.34	11.73	12.87	17.12	13.67	10.53	16.27	11.33	14.82	10.87
48 h	21.08	22.95	21.39	18.34	20.87	22.84	21.42	19.21	20.83	20.11	14.39	15.92	15.39	23.23	16.28	12.24	22.4	14.93	18.39	15.09
Monocytes （x107/L）
	Sham						Bypass
2 h	0.1	0.2	0.3	0.22	0.14	0.09	0.36	0.26	0.24	0.31	0.38	0.25
24 h	0.19	0.12	0.09	0.1	0.17	0.04	0.27	0.15	0.23	0.23	0.34	0.23
48 h	0.07	0.12	0.12	0.07	0.19	0.15	0.04	0.02	0.02	0.01	0.01	0.04
	DMSO						Z-DEVD-FMK
2 h	0.36	0.26	0.24	0.31	0.38	0.25	0.24	0.27	0.23	0.3	0.34	0.17
24 h	0.27	0.15	0.23	0.23	0.34	0.23	0.12	0.2	0.21	0.15	0.21	0.15
48 h	0.04	0.02	0.02	0.01	0.01	0.04	0.02	0.02	0.04	0.01	0.02	0.04
Neutrophil （x107/L）
	Sham						Bypass
2 h	5.78	10.19	11.37	11.04	6.18	9.85	22.66	21.92	16.43	25.13	17.68	12.2
24 h	6.34	5.66	5.57	5.76	3.93	7.09	9.15	11.25	10.81	14.37	7.09	14.08
48 h	6.98	5.3	5.82	6.49	3.1	3.32	0.68	0.24	1.33	2.2	0.68	1.34
	DMSO						Z-DEVD-FMK
2 h	22.66	21.92	16.43	28.13	17.68	12.2	22.25	20.75	18.22	15.9	9.68	24.39
24 h	9.15	11.25	10.81	14.37	7.09	14.08	11.45	7.15	10.42	7.92	6.9	6.89
48 h	0.68	0.24	1.33	2.2	0.68	1.34	1.41	0.55	0.33	0.45	0.95	2.92
Red blood cell （x1012/L）
	Sham						Bypass
2 h	0.82	0.66	0.76	0.79	0.61	0.95	0.49	0.52	0.56	0.59	0.54	0.49
24 h	0.53	0.6	0.52	0.59	0.56	0.6	0.14	0.21	0.17	0.27	0.19	0.19
48 h	0.63	0.52	0.51	0.54	0.48	0.55	0.06	0.07	0.1	0.11	0.11	0.09
	DMSO						Z-DEVD-FMK
2 h	0.49	0.52	0.56	0.59	0.54	0.49	0.67	0.54	0.67	0.51	0.53	0.49
24 h	0.14	0.21	0.17	0.27	0.19	0.19	0.33	0.37	0.35	0.32	0.38	0.34
48 h	0.06	0.07	0.1	0.11	0.11	0.09	0.22	0.35	0.3	0.21	0.31	0.24
Percentages of splenic macrophages labeled by FITC (%)
	Sham						Bypass
24h	3.76	4.43	4.98	3.29	4.88	2.06	6.05	8.07	5.2	7.83	6.07	6.44
	DMSO						Z-DEVD-FMK
24h	6.05	8.07	5.2	7.83	6.07	6.44	5.28	6.63	5.76	4.07	5.24	3.03
